# Supplementary material for: Seroprevalence of Dengue and Chikungunya Virus Infections in Children Living in Sub-Saharan Africa: Systematic Review and Meta-Analysis
Source: Children (Basel). 2023 Oct 7;10(10):1662. doi: 10.3390/children10101662 (PMC10605353; doi:10.3390/children10101662)
Supplement: Supplementary file 1 [file children-10-01662-s001.zip]

Archive with 7 entries (7 files):
- Figure S1a and b.Funnel plot pooled prevalence of dengue infections by period 2000-2009 and 2010-2020.pdf
- Figure S2a and b. Funnel plot pooled chikungunya infections by period.pdf
- Figure S3. Seroprevalence of dengue and chikungunya viral infections by diagnostic method used in this study..pdf
- Table S1. Arboviruses in Sub-Saharan African children combined data search strategies.pdf
- Table S2.Quality assessment checklist.pdf
- Table S3. Seroprevalence of dengue and chikungunya by study area (urban vs rural) and by study site (hospital vs community.pdf
- Table S4. Laboratory methods used to diagnose arbovirus infections..pdf
